# Supplementary material for: Diversity and Taxonomic Distribution of Endophytic Bacterial Community in the Rice Plant and Its Prospective
Source: Int J Mol Sci. 2021 Sep 21;22(18):10165. doi: 10.3390/ijms221810165 (PMC8465699; doi:10.3390/ijms221810165)
Supplement: Supplementary file 1 [file ijms-22-10165-s001.zip]

Archive with 1 entries (1 files):
- ijms-1350558-supplementary.pdf
